# Supplementary material for: Analysis of acute lymphoblastic leukemia drug sensitivity by changes in impedance via stromal cell adherence
Source: PLoS One. 2021 Sep 30;16(9):e0258140. doi: 10.1371/journal.pone.0258140 (PMC8483355; doi:10.1371/journal.pone.0258140)
Supplement: S1 Table — (XLSX) [file pone.0258140.s008.xlsx]

## Sheet: S1 Table
Day 5	DMSO	20 nM VX-680	30 nM VX-680	44 nM VX-680	66 nM VX-680
Apoptotic	0.3287	0.345	0.3937	0.4207	0.4377
Late Apoptotic	0.232	0.2763	0.4363	0.4977	0.488
Live	0.432	0.37	0.1603	0.0647	0.0567
Necrotic	0.008	0.009	0.01	0.013	0.018
Day 9	DMSO	20 nM VX-680	30 nM VX-680	44 nM VX-680	66 nM VX-680
Apoptotic	0.3387	0.3747	0.3797	0.4647	0.5403
Late Apoptotic	0.3783	0.3643	0.361	0.3447	0.319
Live	0.2667	0.2457	0.2417	0.1657	0.094
Necrotic	0.01	0.015	0.017	0.025	0.047
